# Supplementary material for: Genomic analyses of high‐grade neuroendocrine gynecological malignancies reveal a unique mutational landscape and therapeutic vulnerabilities
Source: Mol Oncol. 2021 Jul 22;15(12):3545–58. doi: 10.1002/1878-0261.13057 (PMC8637558; doi:10.1002/1878-0261.13057)
Supplement: Supplementary file 2 — Table S1. Demographic and clinicopathologic characteristics of the patients. [file MOL2-15-3545-s002.xlsx]

## Sheet: Patients_detailas
ID	Sequencing performed (RNA-seq/WES/Both)	Primary cancer site	Tissue of origin for the specimen	Location	Histology	Age	Race	Stage at diagnosis	Chemotherapy regimen received if applicable	Site of recurrence	PFS (mo)	OS (mo)	Other regimens if received
1_002JP	Both	Ovarian	Small bowel nodule	Metastatic	Small cell NEC	60.1	W	IIIC	Carboplatin/paclitaxel neoadjuvant then interval debulking then Cisplatin IP/iv etoposide	Peritoneal	0	20	Liposomal doxorubicin
2_009JP	Both	Ovarian	Bladder peritoneum	Metastatic	Small cell NEC
3_003JP	WES only	Ovarian	Pelvic mass	Recurrent site	Combined small and large cell NEC	68	W	IIIC	Cisplatin/Etoposide	Peritoneal	0	11	Liposomal doxorubicin
4_004JP	Both	Ovarian	Portal tumor	Metastatic	Combined small and large cell NEC
5_013JP	Both	Cervical	Ovary	Metastatic	Large cell NEC	35	W	IB1	Cisplatin/Etoposide follwoed by pelvic Radiation	Ovary/distant including lung	16	57	Carboplatin/paclitaxel, weekly paclitaxel, Etoposide, Topotecan, carboplatin with Radiation, liposomal doxorubicin/bevacizumab
6_014JP	Both	Cervical	Lung	Metastatic	Large cell NEC
7_005JP	Both	Endometrial	Endometrium	Primary	Large cell NEC	53	W	IVB	Cisplatin/Etoposide	Brain/lung/pritoneal	4	27	None
8_006JP	WES only	Endometrial	Endometrium	Primary	High grade undifferentiated carcinoma with neuroendocrine differentiation	61	W	IIIA	Pelvic radiation	Peritoneal/bone spinal mets	4	10	Carboplatin/paclitaxel/bevacizumab
9_007JP	Both	Cervical	Cervix	Primary	Small cell NEC	73	W	IVB	Cisplatin/Etoposide	Peritoneal/chest/supra-clavicular node	4	12	None
10_008JP	Both	Ovarian	Ovary	Primary	Large cell NEC	34	W	IVB	Cisplatin/Etoposide	Peritoneal, brain, chest	1	15	Carboplatin/gemcitabine, sunitnib
11_010JP	Both	Cervical	Cervix	Primary	Small cell NEC	52	W	IVB	None	metastatic/distant	M	6	None
12_011JP	Both	Cervical	Pelvic mass	Recurrent site	Large cell NEC	45	unk	Recurrent disease	None	Unknown site	M	M	None
13_012JP	Both	Cervical	Cervix	Primary	Large cell NEC	65	W	I	Pelvic Radiation	Unknown site	M	101	None
14_016JP	Both	Cervical	Cervix	Primary	Small cell NEC	59	unk	IVB	Cisplatin/Etoposide	Progressive persistent disease	1	11	Topotecan
15_017JP	RNA-seq only	Cervical	Cervix	Primary	Small cell NEC	37	W	IVB	Cisplatin/Etopiside x 3 cycles then Cisplatin/Topotecan x 3 cycles	Distant and local	0	8	Nivolumab/Ipilimumab
NOTES:
Samples collected at two different time points from the same patients are highlighted
M = missing/unknown due to lack of follow up data or patients treated at different locations
unk = unknown
WES = whole exome sequencing
